# Supplementary material for: Using phylogenetically-informed annotation (PIA) to search for light-interacting genes in transcriptomes from non-model organisms
Source: BMC Bioinformatics. 2014 Nov 19;15(1):350. doi: 10.1186/s12859-014-0350-x (PMC4255452; doi:10.1186/s12859-014-0350-x)
Supplement: Additional file 1: Table S1. — Genes from a metazoan Light Interaction Toolkit (LIT 1.0). For each gene in the table, we provide the following: a full name; abbreviations for orthologs (or paralogs) of the gene from the model systems Drosophila melanogaster (Dmel) and Mus musculus (Mmus); the gene set under which each gene can be found on our public website for Phylogenetically-Informed Annotation (PIA); a citation for a paper discussing the gene (see References in the main text); and, finally, the e-value cut-offs and the queries (identified by NCBI accession numbers) that we used to search for relatives of each gene when building our trees. [file 12859_2014_350_MOESM1_ESM.xlsx]

## Sheet: Sheet1
Gene	Dmel gene name	Mmus gene name	Gene set on PIA	Reference	BLAST evalue cut-off	Queries
decapentaplegic	dpp	Bmp2	Photoreceptor Specification	[3]	1e-50	P07713, NP_001191
engrailed	en	En1/2	Photoreceptor Specification	[3]	1e-15	P02836, NP_001417
hedgehog	hh	Shh	Photoreceptor Specification	[3]	0.1	Q02936, NP_002172, NP_066382, NP_000184
wingless	wg	Wnt1	Photoreceptor Specification	[3]	1e-75	P09615, NP_005421
epidermal growth factor receptor	egfr	Egfr	Photoreceptor Specification	[3]	1e-50	P04412, P00533
glass	gl	N/A	Photoreceptor Specification	[3]	1e-50	P13360
notch	N	Notch1	Photoreceptor Specification	[3]	1e-150	NP_476859, P46531
ocelliless	oc	N/A	Photoreceptor Specification	[3]	1e-20	P22810
PvuII-PstI homology 13	Pph13	N/A	Photoreceptor Specification	[3]	1e-25	NP_477330
visual system homeobox	Vsx1/2	Vsx1	Photoreceptor Specification	[3]	1e-20	NP_473409, NP_001033832, NP_572232
dachsund	dac	Dach1/2	Retinal Determination Network	[20]	0.001	NP_723969, Q96NX9, NP_542937
eyeless	ey	Pax6	Retinal Determination Network	[20]	1e-20	O18381, NP_001231129, NP_524638, AAM74161
eyes absent	eya	Eya1/2/3/4	Retinal Determination Network	[20]	0.1	NP_723188, NP_742057
Optix	Optix	Six3/6	Retinal Determination Network	[20]	1e-10	Q95RW8, NP_005404, NP_031400
ovo	ovo	Ovol1/2/3	Retinal Determination Network	[87]	1e-20	AFP48372, NP_726972, Q9BRP0, O14753, O00110.3
retinal homeobox	Rx	Rax	Retinal Determination Network	[20]	1e-25	Q9W2Q1, Q9Y2V3
Six4	Six4	Six4/5	Retinal Determination Network	[20]	1e-10	NP_059116, NP_649256, NP_787071
sine oculis	so	Six1/2	Retinal Determination Network	[20]	1e-10	Q27350, NP_058628, Q15475
Arrestin-1	Arr1	N/A	Phototransduction, Rhabdomeric	[1, 15, 86]	0.1	P15372, P19107
Gq_alpha	Galpha49B	Gnaq	Phototransduction, Rhabdomeric	[1, 15, 86]	1e-50	NP_788307, NP_726388, NP_477502, NP_725192
Gq_beta	Gbeta76C	N/A	Phototransduction, Rhabdomeric	[1, 15, 86]	1e-50	P29829
Gq_gamma	Ggamma30A	Gngt1	Phototransduction, Rhabdomeric	[1, 15, 86]	0.001	Q9NFZ3
G protein-coupled receptor kinase 1	Gprk1	Adrbk1/2	Phototransduction, Rhabdomeric	[1, 15, 86]	1e-100	P32865
G protein-coupled receptor kinase 2	Gprk2	Grk4/5/6	Phototransduction, Rhabdomeric	[1, 15, 86]	1e-100	P32866
Protein kinase C	inaC	PRKCA/B/G	Phototransduction, Rhabdomeric	[1, 15, 86]	1e-100	P13677
r_opsin	ninaE	N/A	Phototransduction, Rhabdomeric	[1, 15, 86]	1e-20	NP_001014890, P31356, O14718, BAG80696
Phosphoinositide phospholipase C	norpA	Plcb4	Phototransduction, Rhabdomeric	[1, 15, 86]	1e-50	P13217
Eye-specific diacylglycerol kinase	rdgA	Dgkz	Phototransduction, Rhabdomeric	[1, 15, 86]	1e-50	Q09103
retinal degeneration B	rdgB	Pitpnm1/2	Phototransduction, Rhabdomeric	[1, 15, 86]	1e-50	P43125
retinal degeneration C	rdgC	Ppef1/2	Phototransduction, Rhabdomeric	[1, 15, 86]	1e-50	NP_536738
Transient receptor potential protein	trp	N/A	Phototransduction, Rhabdomeric	[1, 15, 86]	1e-50	P19334, P48994, Q9VJJ7.2
cGMP-gated cation channel alpha-1	Cng	Cnga1	Phototransduction, Ciliary	[16]	1e-50	P29974, NP_001188960
guanine nucleotide-binding protein G(t) subunit alpha-1	G-ialpha65A	Gnat1	Phototransduction, Ciliary	[16]	1e-50	NP_788307, NP_726388, NP_477502, NP_725192
Guanine nucleotide-binding protein G(T) subunit gamma-T1	Ggamma30A	Gngt1	Phototransduction, Ciliary	[16]	0.001	Q61012, Q9NFZ3
Rhodopsin kinase	N/A	Grk1	Phototransduction, Ciliary	[16]	1e-50	Q9WVL4
Retinal guanylyl cyclase 2	N/A	Gucy2f	Phototransduction, Ciliary	[16]	1e-100	Q5SDA5
Rod cGMP-specific 3',5'-cyclic phosphodiesterase subunits a/b/c	Pde6	Pde6a/b/c	Phototransduction, Ciliary	[16]	1e-50	P23440
Retinal rod rhodopsin-sensitive cGMP 3',5'-cyclic phosphodiesterase subunit delta	PrBP	Pde6d	Phototransduction, Ciliary	[16]	0.1	O55057
Recoverin	N/A	Rcvrn	Phototransduction, Ciliary	[16]	1e-50	P34057
Regulator of G-protein signaling 9	N/A	Rgs9	Phototransduction, Ciliary	[16]	1e-20	O54828
Regulator of G-protein signaling 9-binding protein	N/A	Rgs9bp	Phototransduction, Ciliary	[16]	0.1	Q148R9
Rhodopsin	N/A	Rho	Phototransduction, Ciliary	[16]	1e-20	NP_001014890, P31356, O14718, BAG80696
S-arrestin	N/A	Sag	Phototransduction, Ciliary	[16]	0.1	P20443
Retinal-specific ATP-binding cassette transporter	N/A	Abca4	Retinoid Pathway, Vertebrate	[88]	1e-100	O35600
Lecithin retinol acyltransferase	N/A	Lrat	Retinoid Pathway, Vertebrate	[88]	0.001	Q9JI60
Retinol-binding protein 1	N/A	Rbp1	Retinoid Pathway, Vertebrate	[88]	1e-10	Q00915
Retinol-binding protein 3	N/A	Rbp3	Retinoid Pathway, Vertebrate	[88]	0.1	P49194
11-cis retinol dehydrogenase	N/A	Rdh5	Retinoid Pathway, Vertebrate	[88]	1e-50	Q92781
retinol dehydrogenase 8	N/A	Rdh8	Retinoid Pathway, Vertebrate	[88]	1e-50	NP_001025461
Retinaldehyde-binding protein 1	N/A	Rlbp1	Retinoid Pathway, Vertebrate	[88]	1e-20	Q9Z275
Retinoid isomerohydrolase	N/A	Rpe65	Retinoid Pathway, Vertebrate	[88]	1e-50	Q91ZQ5
Retinal-binding protein (RALBP)	N/A	N/A	Retinoid Pathway, Vertebrate	[41, 42]	1e-20	P49193
neither inactivation nor afterpotential B	ninaB	N/A	Retinoid Pathway, Invertebrate	[46, 47]	1e-50	NP_650307
neither inactivation nor afterpotential D	ninaD	N/A	Retinoid Pathway, Invertebrate	[46, 47]	0.001	NP_724087
neither inactivation nor afterpotential G	ninaG	Chdh	Retinoid Pathway, Invertebrate	[46, 47]	1e-20	NP_650070
prolonged depolarization afterpotential is not apparent	pinta	N/A	Retinoid Pathway, Invertebrate	[46, 47]	1e-10	NP_651042
scavenger receptor acting in neural tissue and majority of rhodopsin is absent	santamaria	N/A	Retinoid Pathway, Invertebrate	[46, 47]	1e-20	NP_723277
cysteine sulfinic acid decarboxylase	black	Csad	Melanin Synthesis	[90]	1e-100	NP_476788, NP_057073
Dopamine N-acetyltransferase	Dat	N/A	Melanin Synthesis	[90]	0.1	Q94521, NP_001073122
DOPA decarboxylase	Ddc	Ddc	Melanin Synthesis	[90]	1e-50	P05031, P20711
NBAD synthase	ebony	N/A	Melanin Synthesis	[90]	1e-10	CAA11962
Laccase2	laccase2	N/A	Melanin Synthesis	[90]	1e-20	BAI87829
tyrosine hydroxylase	ple	Th	Melanin Synthesis	[90]	1e-100	CAA53802, P07101
Prophenoloxidase subunit 1	proPO	N/A	Melanin Synthesis	[90]	0.001	O44249
NBAD hydrolase	tan	N/A	Melanin Synthesis	[90]	0.1	ADH82102
dopachrome conversion enzyme (DCE)	yellow	N/A	Melanin Synthesis	[90]	0.1	AAG01014
tyrosinase	N/A	Tyr	Melanin Synthesis	[89]	0.001	BAA00079
Glutaredoxin class of the Thioredoxin-like enzyme superfamily	clot	Txndc17	Pterin Synthesis	[91]	0.1	NP_608930, NP_116120
dihydropteridine reductase	Dhpr	Qdpr	Pterin Synthesis	[91]	0.1	NP_523990, P09417
Pterin-4-alpha-carbinolamine dehydratase	Pcd	Pcbd1/2	Pterin Synthesis	[91]	0.1	O76454, P61457
6-pyruvoyl tetrahydrobiopterin synthase	pr	Pts	Pterin Synthesis	[91]	0.1	P48611, Q03393
GTP cyclohydrolase 1	Pu	Gch1	Pterin Synthesis	[91]	0.1	NP_726038, NP_001019195
Xanthine dehydrogenase	rosy (ry)	Xdh	Pterin Synthesis	[91]	1e-100	P10351, P47989
glutathione S-transferase omega 1	sepia (se)	Gsto1	Pterin Synthesis	[91]	0.001	NP_648235, P78417
sepiapterin reductase	Sptr	Spr	Pterin Synthesis	[91]	1e-10	NP_727265, NP_003115
Kynurenine 3-monooxygenase	cinnabar (cn)	Kmo	Ommochrome Synthesis	[15, 17]	0.1	A1Z746, O15229
Kynurenine formamidase (KF)	KFase	Afmid	Ommochrome Synthesis	[15, 17]	0.1	Q9VMC9, NP_001010982
Tryptophan 2,3-dioxygenase	vermilion (v)	Tdo2	Ommochrome Synthesis	[15, 17]	0.1	P20351, NP_005642
scarlet/brown	st/bw	N/A	Ommochrome Synthesis	[15, 17]	1e-50	NP_524108
white	w	N/A	Ommochrome Synthesis	[15, 17]	1e-50	NP_476787
Microphthalmia-associated transcription factor	Mitf	Mitf	Ommochrome Synthesis	[15, 17]	1e-10	Q08874, AAQ01726
Melanocyte-specific transporter protein	hoepel1	Oca2	Ommochrome Synthesis	[15, 17]	0.001	Q62052
aminolevulinate synthase	Alas	Alas1/2	Heme Synthesis	[31]	1e-50	P08680, NP_477281
Delta-aminolevulinic acid dehydratase	Pbgs	Alad	Heme Synthesis	[31]	0.1	P10518, NP_648564
Porphobilinogen deaminase (Pbgd)	l(3)02640	Hmbs	Heme Synthesis	[31]	0.1	P22907, NP_612103
Uroporphyrinogen-III synthase	CG1885	Uros	Heme Synthesis	[31]	0.1	P51163, NP_572507
Uroporphyrinogen decarboxylase	Updo	Urod	Heme Synthesis	[31]	0.1	P70697, NP_001137627
Coproporphyrinogen-III oxidase	Coprox	Cpox	Heme Synthesis	[31]	0.1	P36552, NP_524777
Protoporphyrinogen oxidase	Ppox	Ppox	Heme Synthesis	[31]	0.1	P51175, NP_651278
Ferrochelatase	Fech	Fech	Heme Synthesis	[31]	0.1	P22315, NP_524613
reflectin 1a	N/A	N/A	Crystallins	[43,44]	0.1	AAQ21389
Alpha-crystallin A chain (A_crystallin)	N/A	Cryaa	Crystallins	[18, 19, 36, 50]	0.001	P02489
beta-crystallin A1 (B_crystallin)	N/A	Cryba1	Crystallins	[18, 19, 36, 50]	1e-10	NP_005199
drosocrystallin (D_crystallin)	Cry	N/A	Crystallins	[18, 19, 36, 50]	0.001	NP_476906, CAA77177
J_crystallin	N/A	N/A	Crystallins	[18, 19, 36, 50]	0.1	AAA30106, AAA30107, AAA30108
Omega-crystallin	Aldh	Aldh2	Crystallins	[18, 19, 36, 50]	1e-50	AAA29406, AAA29392
S-crystallin	GstS1	Hpgds	Crystallins	[18, 19, 36, 50]	0.001	CAA52850, P27014, P27012, P27009
clock	Clk	Clock	Diurnal Clock	[15]	1e-20	NP_523964, NP_004889
cryptochrome 1/2	N/A	Cry1/2	Diurnal Clock	[15]	0.001	NP_001076794, NP_066940, Q16526
cycle	cyc	Arntl	Diurnal Clock	[15]	1e-20	O61734, NP_001025443
clockwork orange	cwo	N/A	Diurnal Clock	[15]	0.001	NP_001247024
RNA-binding protein lark	lark	Rbm4	Diurnal Clock	[15]	1e-10	Q94901, Q9BWF3
period	per	Per1/2/3	Diurnal Clock	[15]	1e-10	NP_525056
Pigment-dispersing factor receptor, isoform A	Pdfr	N/A	Diurnal Clock	[15]	1e-40	NP_570007
PAR-domain protein 1 (par)	Pdp1	Hlf	Diurnal Clock	[15]	1e-10	NP_729301, NP_002117
slowpoke	slo	Kcnma1	Diurnal Clock	[15]	1e-10	NP_001262928, NP_001154824
tango	tgo	Arntl	Diurnal Clock	[15]	1e-20	NP_731308, NP_001659
timeless	timeout	Timeless	Diurnal Clock	[15]	0.001	NP_722914, Q9UNS1, NP_524341
vrille	vri	Nfil3	Diurnal Clock	[15]	0.001	NP_477191, NP_005375
