# Supplementary material for: Using phylogenetically-informed annotation (PIA) to search for light-interacting genes in transcriptomes from non-model organisms
Source: BMC Bioinformatics. 2014 Nov 19;15(1):350. doi: 10.1186/s12859-014-0350-x (PMC4255452; doi:10.1186/s12859-014-0350-x)
Supplement: Additional file 3: Table S2. — Statistics for the transcriptomes that we generated using the Roche 454 platform. We generated these statistics using the tool assemblystats (version 1.0.1) available in Galaxy. In the table, the numbered columns represent the following transcriptomes: 1 = Chiroteuthis calyx eye; 2 = Euprymna scolopes eye; 3 = Galiteuthis armata eye; 4 = Octopus bimaculoides skin; 5 = Uroteuthis edulis eye; 6 = Vampyroteuthis infernalis eye; 7 = Asellus aquaticus cave head; 8 = Asellus aquaticus embryos and hatchlings; 9 = Asellus aquaticus hybrid head; 10 = Asellus aquaticus surface head; 11 = Benthesicymus bartletti eye; 12 = Caecidotea bicrenata adult head; 13 = Caecidotea bicrenata embryos; 14 = Caecidotea forbesi adult head; 15 = Caecidotea forbesi embryos; 16 = Euphilomedes carcharodonta embryos; 17 = Hemisquilla californiensis eyes; 18 = Ischnura ramburii head; 19 = Limulus polyphemus lateral eye; 20 = Limulus polyphemus median eye; 21 = Limulus polyphemus ventral eye; 22 = Procambarus alleni eye; 23 = Procambarus franzi eye; 24 = Pseudosquilla ciliata eye; 25 = Systellaspis debilis eye; 26 = Telebasis salva head; 27 = Tripedalia cystophora eyes; 28 = Tripedalia cystophora planula larvae. [file 12859_2014_350_MOESM3_ESM.xlsx]

## Sheet: Sheet1
	1	2	3	4	5	6	7	8	9	10	11	12	13	14	15	16	17	18	19	20	21	22	23	24	25	26	27	28
Minimum isotig length	49	30	42	90	85	79	97	72	74	72	32	93	70	59	89	56	75	142	51	44	51	49	19	72	28	174	45	18
Maximum isotig length	8823	8811	8497	10920	4597	1196	6732	5714	6303	4185	7630	18256	12528	7443	6746	8088	4877	10818	5607	7712	7130	11429	4578	4309	10657	8627	3563	5966
Mean isotig length	929.54	930.84	1263.06	942.37	827.27	530.43	832.7	890.37	918.3	670.48	1009.53	961.84	867.06	1030.65	911.13	910.45	820.32	1067.5	1194.69	1283.33	1396.91	1050.08	941.62	897.56	938.96	924.79	853.54	761.96
Standard deviation of isotig length	657.7	660.81	1292.92	644.29	531.54	232.28	521.05	448.81	528.03	472.12	587.44	823.18	528.67	844.99	533.07	642.12	542.48	691.04	564.81	723.03	752.29	687.1	563.39	527.16	718.66	699.17	374.4	421.92
Median isotig length	742	751	862	780	686	455	689	797	786	513	905	757	729	775	784	718	652	904	1114	1149	1253	887	803	758	738	735	783	653
N50 isotig length	1083	1068	1566	1065	927	602	903	995	1018	739	1142	1062	971	1232	1036	1048	950	1180	1335	1445	1582	1202	1057	1015	1085	994	949	848
Number of isotigs	3014	2707	3323	2755	1337	168	2011	4710	5447	3486	2202	4142	4424	2565	3622	4108	3447	2775	1903	3583	3712	2323	1767	2643	3940	1518	3030	3961
Number of isotigs >= 1kb	937	847	1335	879	317	3	460	1486	1713	502	921	1241	1227	878	1190	1190	854	1140	1099	2123	2458	956	584	793	1190	416	879	791
Number of isotigs in N50	799	745	657	771	376	55	605	1500	1641	943	689	1100	1309	637	1097	1096	939	810	628	1109	1155	674	518	768	1025	423	1019	1210
Number of bases in all isotigs	2801624	2519787	4197161	2596233	1106057	89112	1674554	4193652	5001965	2337280	2222977	3983934	3835875	2643626	3300129	3740111	2827641	2962324	2273498	4598179	5185329	2439325	1663842	2372242	3699486	1403835	2586220	3018115
Number of bases in isotigs >= 1kb	1545394	1365476	2937438	1410261	496604	3356	700604	2083453	2573958	793263	1359892	2138128	1837835	1588358	1744992	1966997	1331753	1837303	1690277	3538121	4260943	1528508	900624	1211653	2022098	695083	1157185	1124622
GC Content of isotigs (%)	41.09	40.47	40.71	37.61	39.03	41.65	35.35	34.96	34.75	37.36	48.76	36.31	36.18	38.97	36.98	38.21	42.19	44.03	38.64	38.01	38.01	43.99	44.61	42.88	40.71	42.67	43.12	43
