# Supplementary material for: Using phylogenetically-informed annotation (PIA) to search for light-interacting genes in transcriptomes from non-model organisms
Source: BMC Bioinformatics. 2014 Nov 19;15(1):350. doi: 10.1186/s12859-014-0350-x (PMC4255452; doi:10.1186/s12859-014-0350-x)
Supplement: Additional file 4: Table S3. — The fully sequenced genomes that we searched for relatives of genes from LIT 1.0 when building our gene trees. For each genome, we provide the following: the species name; the group responsible for generating the genome; the version of the genome that we searched; and a citation for a paper that describes the genome (see Supplementary References). [file 12859_2014_350_MOESM4_ESM.xlsx]

## Sheet: Genome Data
Species	Source	Version	Citation
Acropora digitifera	OIST Marine Genomics Unit	adi_v1.0.1.prot.fa.gz	[1]
Allomyces macrogynus	Broad Institute	A. macrogynus ATCC 38327 proteins as of 4/16/12	[2]
Amphimedon queenslandica	Joint Genome Institute	Aqu1.pep.fa.gz	[3]
Apis mellifera	Honeybee Genome Sequencing Consortium	amel_OGSv1.1_pep.fa.gz	[4]
Capitella teleta	Joint Genome Institute	FilteredModelsv1.0.aa.fasta.gz	[5]
Caenorhabditis elegans	Ensembl	c_elegans.current.protein.fa.gz as of 3/29/12	[6]
Ciona intestinalis	Joint Genome Institute	Assembly v2.0 (October 2002)	[7]
Danio rerio	Ensembl	Zv9.66	[8]
Daphnia pulex	Joint Genome Institute	FrozenGeneCatalog20110204.proteins.fasta.gz	[9]
Drosophila melanogaster	Ensembl	Drosophila_melanogaster.BDGP5.67.pep.all.fa.gz	[10]
Gallus gallus	Ensembl	Gallus_gallus.WASHUC2.67.pep.all.fa.gz	[11]
Helobdella robusta	Joint Genome Institute	proteins.Helro1_FilteredModels3.fasta.gz	[5]
Hydra magnipapillata	Joint Genome Institute	NCBI refseq 5/15/12	[12]
Ixodes scapularis	VectorBase	predicted peptide sequences, IscaW1.2 geneset.	[13]
Lottia gigantea	Joint Genome Institute	Lotgi1_GeneModels_FilteredModels1_aa.fasta.gz	[5]
Mnemiopsis leidyi	National Human Genome Research Institute	http://0-www.ncbi.nlm.nih.gov.ilsprod.lib.neu.edu/Traces/wgs/?val=AGCP	[14]
Monosiga brevicollis	Joint Genome Institute	Monbr1_best_proteins.fasta.gz	[15]
Mus musculus	Ensembl	Mus_musculus.NCBIM37.67.pep.all.fa.gz	[16]
Nematostella vectensis	Joint Genome Institute	proteins.Nemve1FilteredModels1.fasta.gz	[17]
Neurospora crassa	Broad Institute	proteins.fasta for N. crassa OR74A (NC12)	[18]
Petromyzon marinus	Ensembl	Petromyzon_marinus.Pmarinus_7.0.67.pep.all.fa.gz	[19]
Pinctada fucata	OIST Marine Genomics Unit	pfu_aug1.0_Pall.fasta.gz	[20]
Saccharomyces cerevisiae	Joint Genome Institute	GeneCatalog_proteins_20101210.aa.fasta.gz	[21]
Saccoglossus kowalevskii	National Human Genome Research Institute	NCBI refseq 5/15/12	[22]
Salpingoeca rosetta	Broad Institute	S. rosetta proteins.fasta (broadinstitute.org)	[23]
Strongylocentrotus purpuratus	Ensembl	NCBI refseq 5/15/12	[24]
Tribolium castaneum	Human Genome Sequencing Center	Tribolium_Official_Gene_Sequences as of 2/21/11	[25]
Trichoplax adhaerens	Joint Genome Institute	Triad1_best_proteins.fasta.gz	[26]
Xenopus tropicalis	Joint Genome Institute	X. tropicalis release 4.1 predicted proteins:	[27]
